# Supplementary material for: Assessing the energy load and environmental footprint of potash fertilizer production in Iran
Source: PLoS One. 2024 Nov 7;19(11):e0313129. doi: 10.1371/journal.pone.0313129 (PMC11542807; doi:10.1371/journal.pone.0313129)
Supplement: S1 Data — (XLS) [file pone.0313129.s001.XLS]

## Sheet: Sheet3
SimaPro 8.0.3.14	Impact assessment	Date:	2016-08-05	Time:		1899-12-31 03:49:31
Project	potassium chloride
Calculation:	Analyze
Results:	Impact assessment
Product:	1 kg potash (potassium chloride) (of project potassium chloride)
Method:	CML 2 baseline 2000 V2.04 / World, 1995
Indicator:	Characterization
Skip categories:	Never
Exclude infrastructure processes:	No
Exclude long-term emissions:	No
Sorted on item:	Impact category
Sort order:	Ascending
Impact category	Unit	Total	Direct emissions	Diesel fuel	Heavy fuel oil	Transport	Electricity, natural gas	Electricity, hydropower
Abiotic depletion	kg Sb eq	0/00697	0	0.000102037	0.000839548	0.000882422	0.00514658	2.38536e-06
Acidification	kg SO2 eq	0/00816	0.000985224	2.02262e-05	6.9063e-05	0.000699565	0.00638607	1.61262e-06
Eutrophication	kg PO4--- eq	0/000469575174178337	0.000242874	2.30237e-06	1.07725e-05	0.000152359	5.33429e-05	2.83465e-07
Global warming	kg CO2 eq	0/888339285948099	0.133209	0.00250554	0.0207215	0.124916	0.60629	0.000613919
Ozone layer depletion	kg CFC-11 eq	4/87864780982708E-08	0	2.41309e-09	2.59542e-08	1.98141e-08	3.84511e-10	3.46454e-11
Human toxicity	kg 1,4-DB eq	0/27987510614525	0.00354693	0.00121983	0.00565706	0.0214746	0.246881	0.000569836
Fresh water ecotox.	kg 1,4-DB eq	0/06444	2.3e-05	0.000146834	0.000929124	0.00431972	0.058824	0.000112176
Marine aquatic ecotox.	kg 1,4-DB eq	224/963810802947	0.11144	0.821318	2.11614	9.28914	211.806	0.109008
Terrestrial ecotoxicity	kg 1,4-DB eq	0/000406	2.15316e-06	9.33044e-06	6.40672e-05	0.000246625	8.10885e-05	2.52344e-06
Photochemical oxidation	kg C2H4	0/000358	9.26231e-06	1.2622e-06	7.0693e-06	2.56049e-05	0.000314383	9.17182e-08
