# Supplementary material for: Assessing the energy load and environmental footprint of potash fertilizer production in Iran
Source: PLoS One. 2024 Nov 7;19(11):e0313129. doi: 10.1371/journal.pone.0313129 (PMC11542807; doi:10.1371/journal.pone.0313129)
Supplement: S2 Data — (XLS) [file pone.0313129.s002.XLS]

## Sheet: Sheet2
SimaPro 8.0.3.14	Impact assessment	Date:	2016-08-05	Time:	1899-12-31 03:48:46
Project	potassium chloride
Calculation:	Analyze
Results:	Impact assessment
Product:	1 kg potash ( potassium sulphate) (of project potassium chloride)
Method:	CML 2 baseline 2000 V2.04 / World, 1995
Indicator:	Characterization
Skip categories:	Never
Exclude infrastructure processes:	No
Exclude long-term emissions:	No
Sorted on item:	Impact category
Sort order:	Ascending
Impact category	Unit	Total	Direct emissions	Sulphuric acid	Potassium chloride, as K2O	Diesel, at regional storage	Natural gas (m3)	Transport	Heavy fuel oil	Electricity, natural gas	Electricity, hydropower
Abiotic depletion	kg Sb eq	13/80	0	0.00058088	0.00721145	0.000260521	6.17066e-05	0.000735352	0.00295071	0.00198422	9.19658e-07
Acidification	kg SO2 eq	40/7	0.00320121	0.0311147	0.00303387	5.16414e-05	3.94338e-06	0.000582971	0.000242732	0.0024621	6.21734e-07
Eutrophication	kg PO4--- eq	1/6	0.000789142	0.000160184	0.000457966	5.87838e-06	2.87269e-07	0.000126966	3.78615e-05	2.05659e-05	1.09288e-07
Global warming	kg CO2 eq	1820/86	0.432697	0.0911541	0.881421	0.00639712	0.000954822	0.104097	0.0728288	0.23375	0.000236692
Ozone layer depletion	kg CFC-11 eq	0/00029869	0	7.58298e-08	1.07929e-07	6.16109e-09	5.12969e-11	1.65117e-08	9.12199e-08	1.48245e-10	1.33573e-11
Human toxicity	kg 1,4-DB eq	886/50452	0.0112919	0.046597	0.691322	0.00311446	0.000432601	0.0178955	0.0198826	0.0951832	0.000219696
Fresh water ecotox.	kg 1,4-DB eq	155	6.14905e-05	0.00185897	0.123067	0.000374895	0.000146675	0.00359977	0.00326554	0.0226791	4.32487e-05
Marine aquatic ecotox.	kg 1,4-DB eq	264440/60	0.282973	6.19946	157.921	2.09698	0.532386	7.74095	7.43747	81.6601	0.0420272
Terrestrial ecotoxicity	kg 1,4-DB eq	4/82	4.55665e-06	0.000284847	0.00404082	2.38224e-05	1.14288e-06	0.00020552	0.000225173	3.1263e-05	9.72892e-07
Photochemical oxidation	kg C2H4	1/600	3.01029e-05	0.00122167	0.000180048	3.22264e-06	3.47124e-07	2.13374e-05	2.48461e-05	0.000121208	3.53612e-08
